# Supplementary material for: Radiological Assessment of Different Retroperitoneal Lymph Node Measurements in Stage 1 Testicular Cancer Patients: Impact on Clinical Stage and Treatment
Source: J Clin Med. 2024 Sep 19;13(18):5553. doi: 10.3390/jcm13185553 (PMC11432456; doi:10.3390/jcm13185553)
Supplement: Supplementary file 1 [file jcm-13-05553-s001.zip]

Archive with 1 entries (1 files):
- jcm-3183731-supplementary.pdf
